# Supplementary material for: Proteomics Reveals mRNA Regulation and the Action of Annexins in Thyroid Cancer
Source: Int J Mol Sci. 2023 Sep 26;24(19):14542. doi: 10.3390/ijms241914542 (PMC10572572; doi:10.3390/ijms241914542)
Supplement: Supplementary file 1 [file ijms-24-14542-s001.zip]

Archive with 1 entries (1 files):
- ijms-2624618-supplementary.pdf
